# Supplementary material for: Insights into Comparative Modeling of VHH Domains
Source: Int J Mol Sci. 2021 Sep 9;22(18):9771. doi: 10.3390/ijms22189771 (PMC8466624; doi:10.3390/ijms22189771)
Supplement: Supplementary file 1 [file ijms-22-09771-s001.zip]

Archive with 6 entries (5 files):
- __MACOSX/
- __MACOSX/._R1_Melarkode Vattekatte_Cadet_Gelly_de Brevern_IJMS_2021_ms_not in revision mode.docx
- Supplementary File 1_Neq_values_case_study1.tsv
- __MACOSX/._Supplementary File 1_Neq_values_case_study1.tsv
- Supplementary File 2_Neq_values_case_study2.tsv
- __MACOSX/._Supplementary File 2_Neq_values_case_study2.tsv
