# Supplementary material for: Insights into Comparative Modeling of VHH Domains
Source: Int J Mol Sci. 2021 Sep 9;22(18):9771. doi: 10.3390/ijms22189771 (PMC8466624; doi:10.3390/ijms22189771)
Supplement: Supplementary file 1 [file ijms-22-09771-s001.zip › Supplementary File 1_Neq_values_case_study1.tsv]

Case Study 1: 4MQS:B
Neq values from 3 different scenarios
bestSeqIdTemp	bestStrucTemp	3bestSeqIdTemp
1.00	1.00	1.00
1.00	1.00	1.00
2.00	1.55	1.49
1.00	1.00	1.100
1.00	1.00	1.00
1.00	1.00	1.00
1.00	1.00	1.86
1.00	1.00	2.100
1.00	1.00	1.86
1.00	1.00	1.86
1.00	1.00	1.00
1.29	1.00	1.18
1.29	1.22	1.22
1.35	1.22	1.22
1.29	1.22	1.22
1.29	1.22	1.22
1.00	1.00	1.00
1.00	1.00	1.00
1.00	1.00	1.00
1.00	1.00	1.00
1.00	1.00	1.00
1.00	1.00	1.00
1.00	1.00	1.00
1.44	1.00	1.49
1.44	1.100	1.41
1.44	1.25	1.41
1.52	4.62	1.49
1.34	6.070	1.63
2.13	7.29	2.20
3.79	8.89	4.97
3.87	5.53	3.93
2.92	2.81	3.78
1.62	2.65	2.58
2.28	1.97	2.51
1.38	1.00	1.18
1.00	1.32	1.00
1.00	1.00	1.00
1.00	1.00	1.00
1.00	1.00	1.00
1.00	1.00	1.00
1.00	1.00	1.00
1.00	1.00	1.00
1.65	1.60	1.44
1.65	1.60	1.44
1.65	1.60	1.44
1.65	1.60	1.44
1.00	1.00	1.00
1.00	1.00	1.00
1.00	1.00	1.00
1.00	1.00	1.00
1.00	1.00	1.00
1.00	1.00	1.00
1.00	1.00	1.00
1.00	1.060	1.00
1.00	2.27	2.030
1.00	3.010	3.00
2.79	4.010	4.64
1.89	2.22	2.66
1.89	1.81	3.24
1.89	1.47	2.45
1.00	1.00	1.58
1.00	1.00	1.00
1.00	1.00	1.00
1.00	1.00	1.00
1.00	1.00	1.00
1.00	1.00	1.00
1.77	1.55	1.65
1.77	1.55	1.65
1.77	1.55	1.65
1.77	1.55	1.65
1.00	1.00	1.00
1.00	1.00	1.00
1.00	1.00	1.00
1.00	1.00	1.00
1.00	1.00	1.00
1.00	1.00	1.00
1.00	1.00	1.00
1.53	2.00	2.00
1.00	1.00	1.00
1.00	1.00	1.00
1.00	1.00	1.00
1.00	1.100	1.060
1.00	1.00	1.00
1.00	1.00	1.00
1.00	1.00	1.00
1.00	1.00	1.00
1.00	1.00	1.00
1.00	1.00	1.00
1.00	1.00	1.00
1.00	1.00	1.00
1.00	1.00	1.00
1.00	1.00	1.00
1.00	1.00	1.00
1.00	1.00	1.00
1.00	1.00	1.00
1.00	1.00	1.00
1.00	1.00	1.00
1.00	1.00	1.00
1.00	1.00	1.00
1.00	1.63	1.39
1.00	1.00	1.96
1.90	1.64	2.33
2.71	1.18	2.81
4.88	1.61	2.98
4.85	1.34	4.50
2.80	1.100	3.91
1.36	1.38	6.88
1.060	1.00	4.050
1.38	1.00	1.91
1.00	1.060	1.91
1.77	1.00	1.38
1.00	1.100	1.00
1.00	1.00	1.00
1.060	1.00	1.00
1.00	1.00	1.060
1.00	1.00	1.00
1.00	1.00	1.00
1.00	1.00	1.00
1.22	1.00	1.18
1.00	1.00	1.00
1.00	1.00	1.00
